# Supplementary material for: The impairment of the deep vascular complex in prolonged type 2 diabetes patients without clinical diabetic retinopathy
Source: PLoS One. 2022 Jun 3;17(6):e0269182. doi: 10.1371/journal.pone.0269182 (PMC9165833; doi:10.1371/journal.pone.0269182)
Supplement: S1 Data — (XLSX) [file pone.0269182.s001.xlsx]

## Sheet: Data
2	69	1	0	6	1	1	0	0.25	9	23.06	33	90.277	84.802	106.784	35.4027	33.2557	41.8761		261	339	340	335	326	335		13	22	17	22	17	19.5		12	48	46	47	43	46		20	39	40	39	42	40		11	41	45
1	45	1	0	5.4	0	1	0	-0.625	9	26	34	94.781	102.178	112.232	37.169	40.0698	44.0125		262	339	342	332	330	335.75		9	26	23	24	17	22.5		13	52	51	50	47	50		15	38	43	41	42	41		19	43	46
2	58	1	0	5.3	1	0.8	0.09691	-4.125	9	24.33	40	101.028	94.568	115.173	39.6188	37.0855	45.1659		271	317	323	318	307	316.25		12	26	21	24	20	22.75		12	47	49	48	40	46		19	38	39	39	38	38.5		18	38	36
1	53	1	0		0	1	0	0.125	11	23.82	36	106.415	109.058	120.189	41.7314	42.7678	47.1329		341	360	367	350	353	357.5		15	39	26	18	20	25.75		42	53	57	44	54	52		35	44	48	42	44	44.5		38	43	46
1	35	1	0	5.4	0	1	0	-0.25	12	24.48	33	108.168	103.803	111.152	42.4188	40.7071	43.589		260	328	328	320	315	322.75		12	26	23	25	16	22.5		15	55	51	50	48	51		17	40	40	41	38	39.75		23	40	43
2	42	1	0		0	0.8	0.09691	-8.625	9	26.71	34	99.944	102.918	103.971	39.1937	40.36	40.7729		278	329	330	322	310	322.75		13	28	22	26	17	23.25		19	53	54	52	45	51		24	41	41	41	41	41		17	41	43
1	74	1	0		0	0.8	0.09691	-0.125	10	23.71	31	75.925	77.992	110.043	29.7745	30.5851	43.1541		253	329	329	326	319	325.75		10	23	21	27	20	22.75		11	35	45	45	44	42.25		19	29	40	39	40	37		15	32	40
2	46	1	0	5.8	0	1	0	-3.625	17	25.09	39	106.755	111.451	120.037	41.8647	43.7063	47.0733		254	351	355	347	339	348		12	27	23	24	18	23		11	52	51	52	46	50.25		17	39	42	40	42	40.75		12	43	42
2	36	1	0		0	1	0	-0.75	15		34	99.957	103.715	112.274	39.1988	40.6725	44.029		243	318	318	319	314	317.25		10	25	24	26	16	22.75		12	51	51	52	47	50.25		16	39	39	39	41	39.5		13	37	35
2	60	1	0		0	0.8	0.09691	-0.5	11	24.35	33	84.983	99.682	122.553	33.3267	39.091	48.06		248	321	325	326	313	321.25		10	20	21	27	18	21.5		11	46	44	49	43	45.5		17	40	40	40	40	40		15	39	42
1	60	1	0		0	0.8	0.09691	-0.75	12		29	61.626	95.705	96.11	24.1671	37.5314	37.6902		270	320	335	334	321	327.5		12	24	23	23	20	22.5		15	48	50	48	43	47.25		22	38	38	39	36	37.75		20	38	37
1	73	1	0	5.7	1	1	0	-0.5	12	23.58	33	104.24	94.969	108.684	40.8784	37.2427	42.6212		269	345	344	332	327	337		12	25	22	25	17	22.25		14	55	49	50	46	50		21	40	43	41	40	41		18	40	42
1	41	1	0		0	1	0	-7.125	12	26.05	38	107.924	108.242	105.192	42.3231	42.4478	41.2518		247	349	348	342	335	343.5		9	20	25	27	19	22.75		10	65	50	53	51	54.75		15	40	42	40	39	40.25		13	41	43
2	56	1	0	5.4	1	0.9	0.0457575	-0.75	21	22.96	35	96.628	109.333	116.219	37.8933	42.8757	45.5761		262	331	325	328	320	326		11	29	19	24	18	22.5		13	48	45	48	46	46.75		17	37	36	34	38	36.25		13	34	33
1	58	1	0	5.6	0	1	0	-0.625	15	24.35	38	98.318	104.926	119.355	38.5561	41.1475	46.8059		258	344	353	344	327	342		11	22	21	24	16	20.75		10	57	57	55	50	54.75		17	43	43	44	44	43.5		14	41	40
1	61	1	0		0	0.9	0.0457575	-6.5	17	26.29	30	100.875	82.98	96.328	39.5588	32.5412	37.7757		283	343	345	331	326	336.25		11	32	21	18	19	22.5		23	47	49	45	45	46.5		23	37	42	36	37	38		23	38	37
2	40	1	0		0	0.6	0.221849	-3.875	15	25.34	34	98.109	104.855	114.077	38.4741	41.1196	44.7361		282	381	378	352	352	365.75		11	33	26	29	19	26.75		13	65	58	51	51	56.25		17	44	48	41	43	44		20	44	41
1	56	1	0		1	1	0	0.125	17	24.69	36	106.095	111.708	119.875	41.6059	43.8071	47.0098		321	374	377	375	371	374.25		14	31	26	32	20	27.25		15	55	56	53	53	54.25		20	45	47	46	48	46.5		29	50	47
1	65	1	0	5.9	0	0.9	0.0457575	1.75	11	24.35	35	98.391	100.738	106.168	38.5847	39.5051	41.6345		274	362	364	364	353	360.75		12	28	24	33	19	26		11	56	55	55	54	55		18	43	43	41	44	42.75		16	42	42
1	56	1	0		1	1	0	1.25	12	25.32	33	104.498	95.734	111.73	40.9796	37.5427	43.8157		257	335	334	322	321	328		9	27	21	22	16	21.5		13	51	48	49	47	48.75		17	40	38	39	39	39		41	34	38
1	79	1	0		0	0.6	0.221849	-0.25	14	24.14	37	95.181	93.143	119.893	37.3259	36.5267	47.0169		239	322	320	313	312	316.75		10	29	25	30	20	26		11	44	42	43	44	43.25		16	34	34	32	35	33.75		18	41	40
2	65	1	0	5.5	0	0.8	0.09691	-0.25	11	23.38	33	92.294	101.245	112.052	36.1937	39.7039	43.942		274	345	349	346	335	343.75		12	29	25	26	18	24.5		15	52	53	52	50	51.75		19	41	43	44	43	42.75		18	44	44
1	18	1	0	5.3	0	1	0	-1	16	24.86	30	89.067	84.269	109.362	34.9282	33.0467	42.8871		252	340	336	336	332	336		11	24	21	27	16	22		10	52	51	52	50	51.25		18	43	40	40	42	41.25		13	39	40
1	37	1	0		0	1	0	-0.25	13	22.89	41	112.327	102.2	118.457	44.0498	40.0784	46.4537		275	368	354	356	342	355		10	27	20	24	17	22		13	56	51	50	45	50.5		18	42	39	38	36	38.75		13	42	38
1	61	2	0	5.1	0	0.8	0.09691	-0.25	14	24.59	35	93.351	96.455	110.733	36.6082	37.8255	43.4247		257	320	328	319	312	319.75		11	24	19	22	16	20.25		11	48	47	44	42	45.25		17	36	39	37	38	37.5		17	37	39
1	38	2	0	5.3	0	1	0	-0.75	13	24.59	30	109.734	113.345	120.17	43.0329	44.449	47.1255		355	417	393	388	377	393.75		14	43	31	36	21	32.75		27	70	62	66	59	64.25		27	59	51	50	51	52.75		38	45	50
2	63	2	0	5.7	1	0.9	0.0457575	1	14		29	100.238	96.074	108.88	39.309	37.6761	42.698		237	326	326	322	306	320		12	27	24	27	18	24		9	49	49	48	43	47.25		16	38	38	38	36	37.5		10	32	37
2	70	2	0		0	1	0	0.5	9		33	86.511	86.507	108.285	33.9259	33.9243	42.4647		240	346	346	335	330	339.25		8	22	19	21	18	20		9	52	45	44	43	46		12	39	37	36	39	37.75		18	46	46
1	52	2	0	5.2	0	1	0	0.25	15	23.13	34	97.872	99.443	110.024	38.3812	38.9973	43.1467		250	319	317	321	314	317.75		10	22	19	24	17	20.5		9	39	33	44	41	39.25		15	32	31	34	37	33.5		15	40	40
2	62	2	0		0	1	0	0.875	15	23.46	29	112.732	114.436	117.757	44.2086	44.8769	46.1792		270	344	348	338	334	341		11	28	21	23	18	22.5		10	51	48	50	45	48.5		17	40	44	41	42	41.75		14	37	37
1	74	2	0		0	0.8	0.09691	0.25	11		34	69.229	81.908	100.862	27.1486	32.1208	39.5537		280	345	348	334	329	339		11	23	22	22	18	21.25		10	43	41	43	40	41.75		18	37	37	39	36	37.25		26	45	45
2	60	2	0		1	1	0	3.125	13	23.27	29	93.504	98.84	110.66	36.6682	38.7608	43.3961		261	332	336	321	317	326.5		13	20	23	18	23	21		14	53	52	49	45	49.75		21	44	45	40	42	42.75		18	38	43
1	53	2	0		0	1	0	-0.5	15		30	80.173	83.172	97.176	31.4404	32.6165	38.1082		253	330	335	328	312	326.25		8	20	18	21	19	19.5		12	43	45	46	36	42.5		15	38	39	38	34	37.25		16	39	37
1	62	2	0		0	0.9	0.0457575	-1.75	15		36	84.391	92.852	116.374	33.0945	36.4125	45.6369		284	338	345	343	335	340.25		13	28	25	31	18	25.5		19	54	53	56	54	54.25		21	40	44	40	44	42		23	41	41
2	58	2	0		0	0.9	0.0457575	0.75	11	22.64	31	111.286	106.635	111.363	43.6416	41.8176	43.6718		243	335	325	325	319	326		10	28	20	23	18	22.25		10	50	45	48	44	46.75		16	41	39	37	39	39		13	39	38
2	67	2	0		0	1	0	1.875	13		30	88.055	97.127	100.951	34.5314	38.089	39.5886		261	342	345	321	322	332.5		11	28	19	17	16	20		13	50	49	42	44	46.25		17	39	41	35	38	38.25		18	39	37
2	50	2	0		0	1	0	-4	12		36	89.583	98.475	114.516	35.1306	38.6176	44.9082		241	357	347	344	332	345		10	29	22	24	18	23.25		11	57	54	56	48	53.75		17	48	43	45	46	45.5		12	38	40
2	50	2	0		0	1	0	0	17	22.41	36	119.405	103.887	105.732	46.8255	40.74	41.4635		258	368	360	358	348	358.5		10	32	22	28	19	25.25		11	58	52	55	52	54.25		16	46	46	45	45	45.5		14	42	41
2	60	2	0		0	0.9	0.0457575	0.125	9		32	98.336	106.207	107.453	38.5631	41.6498	42.1384		267	326	333	333	322	328.5		13	23	19	24	16	20.5		13	49	49	48	46	48		19	40	42	41	40	40.75		16	41	41
1	71	2	0		0	1	0	2.5	16		37	73.325	73.275	102.307	28.7549	28.7353	40.1204		248	312	322	312	302	312		8	22	21	24	17	21		10	44	45	45	39	43.25		17	34	35	35	33	34.25		18	38	41
1	66	2	0	5.9	0	1	0	3.5	12	22.26	33	105.948	105.784	113.65	41.5482	41.4839	44.5686		265	345	343	333	331	338		11	26	23	26	18	23.25		15	56	56	54	51	54.25		19	42	41	42	42	41.75		13	39	40
1	66	2	0		0	1	0	1.25	20	23.23	36	94.133	105.323	114.293	36.9149	41.3031	44.8208		313	380	404	385	371	385		14	28	27	28	18	25.25		15	62	65	62	59	62		54	45	51	46	47	47.25		20	41	48
2	68	2	0	5.5	1	1	0	1.25	12	22.38	37	99.528	97.995	106.047	39.0306	38.4294	41.5871		247	319	328	316	306	317.25		8	21	18	20	16	18.75		10	46	45	45	39	43.75		18	35	38	36	36	36.25		18	40	38
2	38	2	0	5.4	1	1	0	-0.25	14	24.62	32	99.072	103.441	116.791	38.8518	40.5651	45.8004		285	368	370	366	356	365		12	28	24	31	20	25.75		15	57	57	56	53	55.75		21	46	45	45	41	44.25		20	48	42
1	48	2	0		0	0.9	0.0457575	-5.375	19	26.21	33	97.736	91.885	100.408	38.3278	36.0333	39.3757		311	364	368	357	348	359.25		14	29	27	27	20	25.75		20	55	57	55	52	54.75		25	44	46	42	41	43.25		20	41	43
1	48	2	0	5.4	0	1	0	-2	10	23.69	31	102.961	107.367	96.818	40.3769	42.1047	37.9678		328	376	388	382	357	375.75		16	22	22	27	16	21.75		29	63	67	67	58	63.75		33	46	52	50	48	49		30	47	45
1	57	2	0		0	1	0	-0.375	13	24.4	35	95.049	97.062	103.684	37.2741	38.0635	40.6604		274	358	354	354	349	353.75		10	26	22	27	18	23.25		10	55	47	53	51	51.5		13	41	43	42	43	42.25		24	46	42
2	48	2	0		0	1	0	-0.625	8		32	111.091	111.92	112.19	43.5651	43.8902	43.9961		248	346	336	330	326	334.5		9	25	19	24	17	21.25		11	52	47	50	48	49.25		16	41	41	38	38	39.5		14	39	37
2	55	2	0		0	1	0	-0.25	9		34	94.853	85.064	97.764	37.1973	33.3584	38.3388		247	355	337	334	330	339		8	29	19	22	18	22		9	54	46	47	44	47.75		12	42	38	37	39	39		10	35	37
2	72	2	0	5.8	0	0.9	0.0457575	0.25	13	22.57	34	80.164	90.904	101.726	31.4369	35.6486	39.8925		259	343	351	340	316	337.5		12	22	21	26	17	21.5		13	50	53	51	40	48.5		18	43	42	40	37	40.5		16	42	41
1	51	2	0	5.6	0	0.8	0.09691	0.375	17	22.86	31	75.151	98.948	113.879	29.471	38.8031	44.6584		256	340	350	340	322	338		8	19	22	24	18	20.75		9	49	45	48	41	45.75		16	37	41	39	36	38.25		16	42	44
2	49	2	0		0	0.9	0.0457575	-0.375	11	24.77	31	98.917	102.17	105.736	38.791	40.0667	41.4651		254	345	349	346	338	344.5		10	28	24	25	19	24		11	56	54	57	55	55.5		16	43	42	44	45	43.5		13	42	40
1	61	2	0	5.5	1	1	0	0.125	12	22.75	32	90.711	82.372	94.738	35.5729	32.3027	37.1522		250	323	328	316	309	319		11	23	17	20	19	19.75		9	47	47	43	37	43.5		19	37	40	36	37	37.5		16	42	41
2	60	2	0		0	0.8	0.09691	-1.375	10	23.44	33	106.701	108.5	112.379	41.8435	42.549	44.0702		287	369	370	361	349	362.25		13	25	18	21	16	20		17	57	57	56	49	54.75		24	42	46	41	41	42.5		20	42	45
1	68	2	0	5.4	1	0.9	0.0457575	-0.5	8	24.94	30	92.469	95.085	102.084	36.2624	37.2882	40.0329		296	355	353	351	341	350		16	31	24	29	19	25.75		19	54	50	52	50	51.5		24	41	45	44	44	43.5		26	49	44
1	47	2	0	5.7	0	1	0	-1.375	10	26.47	33	100.602	94.328	119.876	39.4518	36.9914	47.0102		286	367	368	364	353	363		13	29	30	37	19	28.75		16	59	58	58	56	57.75		22	41	46	46	46	44.75		28	46	46
2	55	2	0		0	1	0	0.375	11	23.03	34	96.94	96.437	116.595	38.0157	37.8184	45.7235		249	333	322	324	319	324.5		11	27	20	25	17	22.25		11	48	44	47	46	46.25		18	43	39	40	41	40.75		12	37	35
2	59	2	0	5.6	0	0.9	0.0457575	1	15	22.72	32	92.919	95.626	103.335	36.4388	37.5004	40.5235		235	337	334	329	318	329.5		9	25	21	25	19	22.5		10	54	54	51	45	51		16	40	41	39	41	40.25		14	39	39
2	60	2	0	5.4	0	1	0	0.5	11	24.61	30	83.233	90.442	113.321	32.6404	35.4675	44.4396		242	325	333	315	313	321.5		11	22	20	20	16	19.5		9	42	42	39	38	40.25		16	36	39	35	37	36.75		16	37	38
2	59	2	0		0	1	0	-0.75	11	23.8	33	106.687	99.568	113.34	41.838	39.0463	44.4471		260	334	344	340	323	335.25		12	23	22	29	18	23		13	52	54	56	48	52.5		20	42	45	43	44	43.5		14	38	42
2	48	2	0		0	1	0	1.75	11	21.58	39	108.485	112.262	116.806	42.5431	44.0243	45.8063		265	354	355	343	335	346.75		9	27	22	26	19	23.5		11	55	54	50	49	52		16	42	44	43	43	43		16	43	45
2	56	2	0		1	1	0	0.5	18	23.67	36	110.542	102.385	117.688	43.3498	40.151	46.1522		248	310	324	316	294	311		9	27	23	26	19	23.75		15	48	47	48	39	45.5		17	38	39	38	35	37.5		16	32	35
1	56	1	0	5.8	0	1	0	-2.5	12		34	85.303	91.598	103.041	33.4522	35.9208	40.4082		266	374	376	372	356	369.5		12	27	23	31	18	24.75		11	55	56	55	50	54		16	43	43	43	42	42.75		17	43	43
2	75	1	0		1	0.8	0.09691	-0.25	13	23.32	36	89.159	103.633	105.582	34.9643	40.6404	41.4047		267	340	350	339	331	340		10	26	25	29	18	24.5		11	54	50	50	48	50.5		16	41	40	43	42	41.5		17	44	49
2	67	1	0		0	0.6	0.221849	-2.5	12	23.5	28	59.615	83.407	103.042	23.3784	32.7086	40.4086		258	329	332	333	319	328.25		12	26	22	27	18	23.25		10	45	46	46	39	44		20	34	36	38	36	36		32	41	43
2	59	1	0		0	0.9	0.0457575	-1.75	15	23.91	32	90.295	100.828	106.098	35.4098	39.5404	41.6071		290	348	353	341	332	343.5		14	27	23	25	18	23.25		21	57	57	55	52	55.25		24	42	45	43	42	43		20	41	39
1	58	1	0		0	1	0	-1.75	13	23.79	32	99.207	104.136	117.54	38.9047	40.8376	46.0941		292	355	365	358	345	355.75		14	26	23	27	16	23		17	55	58	57	55	56.25		21	42	45	44	42	43.25		17	44	43
1	67	1	0		1	1	0	-0.5	9	23.94	29	80.715	96.893	109.43	31.6529	37.9973	42.9137		257	336	341	334	320	332.75		11	27	22	25	18	23		12	47	48	49	43	46.75		17	39	39	38	37	38.25		18	41	41
2	48	1	0		0	1	0	0	11	23.31	34	87.022	102.698	118.675	34.1263	40.2737	46.5392		282	358	355	355	344	353		14	24	20	23	16	20.75		15	55	51	53	48	51.75		19	43	42	40	42	41.75		17	41	39
2	34	1	0		0	1	0	-4.25	18	24.95	32	81.099	101.538	118.853	31.8035	39.8188	46.609		276	343	335	332	324	333.5		11	28	21	25	18	23		13	55	50	49	46	50		17	40	40	41	39	40		19	39	37
2	78	1	0		1	0.9	0.0457575	0	14	22.15	32	87.831	102.2	116.193	34.4435	40.0784	45.5659		241	308	309	305	301	305.75		8	21	18	22	18	19.75		9	43	39	42	38	40.5		13	32	32	33	34	32.75		21	42	44
2	49	1	0		0	1	0	-1.25	14	25.34	35	100.728	107.832	116.406	39.5012	42.2871	45.6494		274	343	342	336	340	340.25		14	30	21	26	18	23.75		15	51	51	49	49	50		21	40	41	40	43	41		18	39	43
1	55	1	0		1	1	0	-3.75	16	24.5	31	93.55	103.897	93.783	36.6863	40.7439	36.7776		276	339	344	329	329	335.25		12	26	22	22	18	22		14	48	46	45	45	46		18	38	38	35	40	37.75		18	4	43
1	59	1	0		0	0.8	0.09691	0.75	10	23.29	34	103.748	94.454	98.505	40.6855	37.0408	38.6294		298	364	367	358	357	361.5		15	36	27	29	20	28		17	57	60	52	52	55.25		26	43	43	40	48	43.5		25	44	45
1	59	1	0		1	1	0	0.25	17	22.82	36	98.038	106.58	110.946	38.4463	41.7961	43.5082		282	314	313	284	306	304.25		13	30	22	15	20	21.75		28	46	41	25	37	37.25		24	34	33	28	35	32.5		30	35	41
1	71	1	0		0	1	0	1.25	13	24.06	33	74.531	86.915	104.353	29.2278	34.0843	40.9227		289	344	350	340	337	342.75		12	27	25	32	20	26		16	52	53	50	51	51.5		18	38	41	37	38	38.5		26	44	42
2	54	1	0		0	1	0	-5.5	18	25.09	34	102.101	103.337	105.882	40.0396	40.5243	41.5224		301	356	364	358	344	355.5		13	30	25	34	19	27		17	53	56	55	50	53.5		22	43	46	44	45	44.5		25	42	44
2	60	2	0		0	1	0	-2	14	24.27	36	107.163	99.537	114.96	42.0247	39.0341	45.0824		297	355	360	355	342	353		13	26	23	31	17	24.25		22	62	60	59	54	58.75		25	47	50	46	46	47.25		25	45	46
1	40	2	0		0	0.9	0.0457575	-4	9	25.37	35	99.329	98.05	105.141	38.9525	38.451	41.2318		283	359	351	362	347	354.75		12	33	26	38	22	29.75		16	60	56	59	56	57.75		20	45	45	45	45	45		17	40	38
2	57	2	0		0	0.9	0.0457575	-3.5	19	24.6	33	99.088	97.855	97.894	38.858	38.3745	38.3898		275	346	324	343	337	337.5		12	21	18	24	16	19.75		17	53	33	52	52	47.5		19	42	32	41	44	39.75		35	43	32
2	52	2	0		0	1	0	0.5	15	23.56	33	94.901	101.947	103.812	37.2161	39.9792	40.7106		271	333	337	326	308	326		12	24	25	24	18	22.75		15	48	50	46	34	44.5		19	39	41	37	32	37.25		20	39	41
2	60	2	0		0	1	0	-0.75	11	23.23	33	95.718	107.412	107.488	37.5365	42.1224	42.1522		250	322	324	316	314	319		11	22	19	24	16	20.25		10	47	48	49	46	47.5		17	37	39	38	38	38		13	39	34
2	48	2	0		0	0.7	0.154902	-2.25	14	26	33	101.124	93.922	109.741	39.6565	36.8322	43.0357		255	347	346	334	337	341		12	30	20	23	18	22.75		12	54	51	49	51	51.25		17	40	43	42	39	41		14	37	37
2	45	2	0		1	1	0	-1	13	23.1	33	104.965	101.209	111.512	41.1627	39.6898	43.7302		294	363	357	332	334	346.5		14	35	25	20	19	24.75		24	57	55	44	49	51.25		26	42	43	37	40	40.5		23	42	45
2	61	2	0		0	0.8	0.09691	-3.5	15	25.1	33	78.326	94.842	104.229	30.7161	37.1929	40.8741		278	339	345	332	330	336.5		10	24	21	27	17	22.25		14	49	50	48	45	48		19	37	39	39	41	39		13	39	42
2	57	2	0		0	1	0	0.5	16	22.99	35	98.109	103.893	107.17	38.4741	40.7424	42.0275		283	353	362	352	340	351.75		12	25	23	25	16	22.25		15	54	57	54	49	53.5		21	43	44	44	45	44		24	45	45
1	42	2	0		0	1	0	0	13	23.84	34	105.128	107.979	116.164	41.2267	42.3447	45.5545		247	330	330	331	320	327.75		12	22	20	26	17	21.25		12	51	50	53	50	51		17	41	42	40	41	41		18	42	44
1	54	2	0		0	1	0	-4.75	17	25.7	37	102.104	103.015	114.771	40.0408	40.398	45.0082		293	359	363	346	339	351.75		15	26	25	26	20	24.25		17	54	55	51	44	51		21	42	41	41	40	41		27	39	48
2	62	2	0		1	1	0	0.5	16	23.87	35	104.566	112.091	119.692	41.0063	43.9573	46.938		265	352	351	342	339	346		11	26	21	23	16	21.5		11	53	54	52	52	52.75		18	43	44	44	43	43.5		14	44	44
1	78	2	0		0	0.7	0.154902	-0.25	9	25	33	84.506	92.084	93.145	33.1396	36.1114	36.5275		309	346	340	315	323	331		14	40	28	26	20	28.5		19	57	54	44	45	50		25	44	45	36	42	41.75		32	41	40
2	60	2	0		1	1	0	1	13	23.87	37	98.979	107.332	106.515	38.8153	42.091	41.7706		296	365	368	354	351	359.5		11	25	20	20	17	20.5		16	56	53	48	47	51		21	43	46	40	42	42.75		25	45	46
1	71	2	0		0	1	0	-2.5	16	25.5	31	80.904	89.138	105.746	31.7271	34.9561	41.469		231	329	323	326	320	324.5		12	23	22	31	17	23.25		13	53	49	53	49	51		15	40	40	40	44	41		22	40	43
2	24	2			0	1	0	-3.75	16	26	38	104.742	113.849	111.677	41.0753	44.6467	43.7949		263	357	361	362	336	354		10	28	23	26	16	23.25		13	53	53	58	50	53.5		17	43	45	51	42	45.25		16	40	39
2	47	2	0	0	0	1	0	-4.5	12	25.05	32	99.612	86.358	99.84	39.0635	33.8659	39.1529		245	350	343	344	337	343.5		7	22	18	24	15	19.75		7	57	50	55	52	53.5		14	45	41	42	43	42.75		9	35	39
2	58	2	0		0	1	0	-0.5	14	23.39	32	100.623	98.558	102.764	39.46	38.6502	40.2996		259	339	346	332	327	336		11	28	23	27	19	24.25		10	51	52	51	45	49.75		20	39	42	40	43	41		23	39	43
2	65	2	0		1	0.8	0.09691	0.25	7	22.77	34	96.418	98.729	111.074	37.811	38.7173	43.5584		251	318	325	314	306	315.75		10	24	19	21	16	20		10	49	49	47	44	47.25		16	39	41	38	37	38.75		17	36	38
2	59	2	0		1	0.8	0.09691	0.5	17	23.96	37	104.512	105.891	114.293	40.9851	41.5259	44.8208		253	339	338	337	324	334.5		10	26	22	25	18	22.75		14	48	46	48	45	46.75		15	40	39	38	36	38.25		15	42	40
2	39	2	0		0	1	0	-0.5	16	23.45	32	96.502	94.796	112.925	37.8439	37.1749	44.2843		255	357	353	343	337	347.5		11	31	22	28	18	24.75		14	57	54	53	53	54.25		16	44	45	42	43	43.5		20	43	46
1	61	1	1	8	5.6	0	0.9	0.0457575	1.25	10	23.54	34	85.711	92.442	99.395	33.6122	36.2518	38.9784		250	307	318	317	308	312.5		12	20	19	25	21	21.25		13	36	39	43	31	37.25		17	33	34	34	32	33.25		21	44
2	56	1	1	3	6	1	1	0	1.5	12	23.92	35	93.605	102.494	116.318	36.7078	40.1937	45.6149		231	305	303	301	287	299		10	23	19	22	17	20.25		12	48	49	49	42	47		16	37	37	37	35	36.5		20	36
1	77	1	1	7	6.6	1	1	0	0.75	20		33	90.465	99.858	93.289	35.4765	39.16	36.5839		288	351	359	361	348	354.75		12	29	25	33	18	26.25		16	51	55	57	51	53.5		24	40	45	49	42	44		30	37
2	60	1	1	1	8.2	0	1	0	-2	17		33	90.792	97.748	105.073	35.6047	38.3325	41.2051		231	326	324	321	305	319		9	28	23	26	18	23.75		9	53	50	49	45	49.25		16	37	38	37	35	36.75		14	32
2	62	1	1	4	7	1	1	0	0.5	16	23.71	35	97.244	98.214	116.801	38.1349	38.5153	45.8043		267	340	338	329	325	333		10	22	22	26	17	21.75		13	51	49	50	45	48.75		18	41	40	40	40	40.25		19	43
1	69	1	1	2	5.9	1	0.8	0.09691	-0.75	11		32	85.472	104.366	99.409	33.5184	40.9278	38.9839		272	322	340	322	308	323		13	23	21	22	17	20.75		14	49	55	49	43	49		21	37	42	38	34	37.75		18	37
1	59	1	1	7	7.7	0	1	0	-2.375	16		30	94.375	102.335	114.996	37.0098	40.1314	45.0965		264	326	333	332	320	327.75		13	25	24	28	20	24.25		13	53	50	52	49	51		19	40	39	40	41	40		19	42
1	36	1	1	1	6.9	0	1	0	-0.75	10	25.53	30	97.749	98.499	96.578	38.3329	38.6271	37.8737		307	358	364	364	350	359		15	23	21	29	17	22.5		16	59	56	57	58	57.5		26	44	43	44	44	43.75		21	39
2	59	1	1	2	6.8	1	1	0	1.75	17	25.48	31	92.559	88.294	99.664	36.2976	34.6251	39.0839		256	356	352	350	342	350		9	27	22	35	20	26		12	55	54	55	54	54.5		15	42	44	42	41	42.25		15	51
1	60	1	1	3	6	0	0.8	0.09691	0.75	16	24.29	35	98.033	95.887	108.972	38.4443	37.6027	42.7341		251	359	354	352	337	350.5		8	27	21	25	18	22.75		10	54	50	53	45	50.5		16	42	41	40	38	40.25		13	45
2	73	1	1	1	6.5	1	0.8	0.09691	-1.25	19		33	80.018	90.081	104.194	31.3796	35.3259	40.8604		252	317	317	307	307	312		7	17	16	15	17	16.25		9	37	31	29	30	31.75		14	34	33	31	32	32.5		15	43
1	73	1	1	6	5.7	1	1	0	-0.25	11	23.52	33	102.203	103.002	109.651	40.0796	40.3929	43.0004		272	346	342	334	329	337.75		13	24	19	22	17	20.5		15	54	50	51	46	50.25		20	42	43	41	43	42.25		24	38
2	62	1	1	2	7.2	1	0.8	0.09691	1.25	16	23.69	36	97.9	108.051	92.226	38.3922	42.3729	36.1671		252	333	327	339	326	331.25		11	27	22	27	18	23.5		14	48	46	51	45	47.5		17	37	37	39	38	37.75		16	39
1	65	1	1	1	6.4	0	0.8	0.09691	0.25	12	24.73	34	82.566	105.518	113.26	32.3788	41.3796	44.4157		227	285	282	293	291	287.75		10	23	20	29	21	23.25		13	37	35	40	37	37.25		17	30	31	31	33	31.25		25	38
1	58	1	1	1	6.3	1	1	0	-2.25	19		32	94.423	86.117	121.902	37.0286	33.7714	47.8047		290	353	354	339	335	345.25		13	38	27	25	20	27.5		22	55	55	51	51	53		25	43	46	42	44	43.75		27	41
1	62	2	1	3	5.9	1	0.9	0.0457575	0.5	8		30	96.072	94.869	113.081	37.6753	37.2035	44.3455		265	325	335	326	308	323.5		10	21	19	25	19	21		12	48	48	48	37	45.25		17	39	41	38	35	38.25		23	37
1	67	2	1	9	7.4	0	1	0	-1	18		31	70.736	95.809	116.389	27.7396	37.5722	45.6427		268	321	326	324	312	320.75		10	22	22	25	18	21.75		13	48	49	49	43	47.25		17	38	39	38	38	38.25		25	40
2	67	2	1	6	6.8	1	0.9	0.0457575	0.125	12	23.03	33	87.689	101.69	111.786	34.3878	39.8784	43.8376		237	302	322	315	299	309.5		8	17	19	20	17	18.25		10	32	44	45	31	38		15	31	37	36	33	34.25		17	44
1	68	2	1	4	6	1	0.9	0.0457575	1.875	15		33	93.477	96.751	113.204	36.6576	37.9416	44.3937		277	350	354	352	339	348.75		10	24	22	27	18	22.75		12	53	51	53	48	51.25		17	42	43	41	41	41.75		21	43
2	59	2	1	5	7	1	1	0	0.25	11	23.37	32	102.72	103.012	109.53	40.2824	40.3969	42.9529		241	313	316	309	303	310.25		10	24	21	21	18	21		12	48	46	45	44	45.75		18	37	38	37	38	37.5		17	36
2	71	2	1	3	7	1	0.8	0.09691	1	10	22.6	31	87.508	91.976	109.539	34.3169	36.069	42.9565		252	324	323	317	303	316.75		10	25	19	24	18	21.5		11	51	47	46	41	46.25		17	40	39	38	37	38.5		16	38
2	63	2	1	1	6.9	0	1	0	0.75	14	22.32	32	108.31	94.354	116.089	42.4745	37.0016	45.5251		251	354	346	340	327	341.75		8	27	22	24	18	22.75		11	58	55	54	46	53.25		15	44	45	42	40	42.75		14	43
2	68	2	1	2	6.2	0	0.8	0.09691	1.125	11		30	83.61	85.085	103.408	32.7882	33.3667	40.5522		265	297	310	294	275	294		9	119	19	21	17	44		14	37	43	38	26	36		18	32	35	32	29	32		27	42
1	29	2	1	1	5.2	0	0.9	0.0457575	-0.75	10	24.35	38	113.601	105.998	116.741	44.5494	41.5678	45.7808		253	353	354	355	334	349		12	28	24	29	18	24.75		14	57	57	58	52	56		19	45	46	45	43	44.75		19	44
1	58	2	1	1	6.7	0	0.67	0.173925	-6	14	26.88	33	86.167	92.252	106.659	33.791	36.1773	41.8271		293	347	354	347	337	346.25		12	27	22	25	19	23.25		15	49	48	47	42	46.5		21	39	41	40	39	39.75		24	43
1	53	2	1	1	6.7	0	1	0	-0.375	13	24.59	31	91.911	104.982	114.939	36.0435	41.1694	45.0741		270	348	353	349	342	348		12	23	22	26	17	22		15	53	53	55	51	53		20	43	44	43	46	44		25	49
2	54	2	1	1	6.5	0	0.6	0.221849	-0.125	10	23.64	34	106.917	98.559	113.542	41.9282	38.6506	44.5263		274	370	365	353	340	357		10	29	21	22	18	22.5		13	58	52	49	48	51.75		18	42	42	39	39	40.5		18	43
1	74	2	1	6	6.5	1	0.8	0.09691	0.5	13	24.04	31	81.554	92.222	103.233	31.982	36.1655	40.4835		293	358	365	352	343	354.5		13	27	30	36	21	28.5		16	60	57	57	54	57		21	44	45	43	44	44		26	39
1	58	2	1	1	6.5	1	0.2	0.69897	-0.375	17		31	77.016	97.147	105.424	30.2024	38.0969	41.3427		251	311	294	302	313	305		8	20	16	20	19	18.75		10	36	22	33	39	32.5		15	32	25	29	36	30.5		21	40
1	53	2	1	1	6.1	1	0.8	0.09691	0.25	11	25.31	31	100.14	81.961	110.099	39.2706	32.1416	43.1761		278	349	355	345	349	349.5		11	26	24	28	19	24.25		13	51	50	48	44	48.25		19	40	42	40	43	41.25		23	41
2	59	2	1	1	6.6	0	0.6	0.221849	-0.625	13	22.62	27	82.571	94.168	98.873	32.3808	36.9286	38.7737		261	331	343	333	321	332		9	19	18	22	18	19.25		10	48	48	49	40	46.25		15	42	41	40	39	40.5		22	53
1	69	2	1	8	6	1	1	0	1.25	12	23.71	34	96.198	97.192	114.033	37.7247	38.1145	44.7188		261	319	323	321	312	318.75		10	21	19	23	19	20.5		13	44	42	46	39	42.75		18	36	36	36	37	36.25		22	40
2	52	2	1	2	6	1	0.8	0.09691	-0.5	17	23.28	35	101.533	105.9	108.86	39.8169	41.5294	42.6902		240	327	326	320	313	321.5		8	22	19	21	17	19.75		11	49	46	46	43	46		16	39	40	37	37	38.25		13	41
2	66	2	1	1	6.5	1	0.6	0.221849	2.625	22	24.02	32	92.574	99.409	115.11	36.3035	38.9839	45.1412		261	326	329	327	327	327.25		11	21	19	26	16	20.5		14	51	51	53	51	51.5		19	40	41	41	43	41.25		19	38
2	70	2	1	1	6.1	1	0.9	0.0457575	1.675	13	23.28	31	88.478	100.706	97.881	34.6973	39.4925	38.3847		262	322	332	328	316	324.5		13	22	20	24	17	20.75		14	48	50	50	43	47.75		20	37	41	39	39	39		20	40
1	70	2	1	7	5.9	1	1	0	0.75	14		35	101.127	104.688	111.007	39.6576	41.0541	43.5322		267	318	321	314	305	314.5		9	21	19	21	19	20		13	41	41	42	36	40		17	35	36	35	33	34.75		20	42
1	56	1	1	6	6.4	1	0.8	0.09691	-1.875	12	24.6	33	89.844	91.863	116.104	35.2329	36.0247	45.531		280	347	343	346	339	343.75		12	20	18	28	20	21.5		18	48	47	50	45	47.5		22	40	42	39	38	39.75		23	43
1	72	1	1	4	8.6	1	0.9	0.0457575	1.625	8	22.98	28	59.588	77.895	93.737	23.3678	30.5471	36.7596		281	342	349	349	334	343.5		14	22	20	25	16	20.75		16	52	50	55	48	51.25		21	41	43	42	41	41.75		27	42
1	27	1	1	7	9.5	0	1	0	-3	18		35	105.529	102.614	114.923	41.3839	40.2408	45.0678		270	362	365	361	345	358.25		13	25	24	27	16	23		15	62	60	61	56	59.75		21	45	46	46	44	45.25		19	47
2	63	1	1	7	6.5	1	1	0	1.25	19		35	91.528	95.312	99.441	35.8933	37.3773	38.9965		263	322	327	320	316	321.25		10	19	18	22	18	19.25		12	45	43	44	39	42.75		18	38	38	37	37	37.5		22	41
1	39	1	1	5	8.3	1	0.9	0.0457575	-0.5	12	24.76	35	98.003	105.309	105.797	38.4325	41.2976	41.489		287	379	385	368	359	372.75		13	27	28	31	19	26.25		18	65	63	61	56	61.25		22	47	50	46	46	47.25		24	48
1	60	1	1	8	6.5	1	1	0	1	13	23.84	35	104.689	104.187	120.264	41.0545	40.8576	47.1624		302	338	349	342	338	341.75		13	26	22	24	19	22.75		14	53	52	49	44	49.5		19	42	43	40	43	42		30	45
1	62	1	1	10	5.3	1	0.5	0.30103	0.5	13	25.19	31	67.746	89.663	110.125	26.5671	35.162	43.1863		267	323	335	332	313	325.75		14	26	24	30	20	25		17	51	51	51	47	50		21	38	41	39	40	39.5		23	36
2	53	1	1	8	6	1	1	0	0.25	9	22.35	37	94.942	101.027	112.246	37.2322	39.6184	44.018		223	310	306	302	298	304		6	19	18	19	18	18.5		7	38	34	36	32	35		14	33	34	32	33	33		12	36
2	55	1	1	4	5.7	1	1	0	0.25	15		38	99.972	110.183	92.321	39.2047	43.209	36.2043		264	337	342	331	325	333.75		11	22	20	23	16	20.25		12	53	53	50	47	50.75		17	41	43	41	42	41.75		22	44
1	52	1	1	4	6.4	0	1	0	0.5	11	23.62	35	102.247	107.931	115.607	40.0969	42.3259	45.3361		239	352	338	341	335	341.5		6	26	20	22	17	21.25		8	53	46	50	47	49		14	43	41	42	41	41.75		12	47
1	67	1	1	7	6.5	1	1	0	0	12	23.43	34	98.373	100.193	125.744	38.5776	39.2914	49.3114		276	365	363	356	348	358		12	32	24	27	18	25.25		14	57	57	54	51	54.75		19	45	47	43	45	45		25	49
2	42	1	1	6	7.4	0	1	0	0	15		33	104.476	106.786	114.215	40.971	41.8769	44.7902		268	340	343	342	329	338.5		9	21	18	24	15	19.5		12	51	51	53	47	50.5		17	41	41	41	42	41.25		18	43
2	56	1	1	4	6.4	0	0.9	0.0457575	0.5	14		33	94.562	102.11	114.134	37.0831	40.0431	44.7584		228	320	323	307	294	311		8	21	19	19	17	19		8	45	44	41	33	40.75		14	35	36	34	31	34		12	40
1	32	1	1	1	12.4	0	1	0	-1	11		33	105.535	101.666	115.358	41.3863	39.869	45.2384		249	342	340	338	324	336		9	23	19	22	16	20		10	53	51	53	45	50.5		15	40	42	40	38	40		14	43
1	37	1	1	4	6.3	0	1	0	-1.5	11		31	90.906	92.812	113.154	35.6494	36.3969	44.3741		294	344	345	326	328	335.75		15	24	24	22	18	22		21	52	52	48	43	48.75		25	40	42	38	40	40		26	44
1	56	1	1	2	7.2	0	1	0	0.625	14	23.29	35	99.186	99.577	113.87	38.8965	39.0498	44.6549		299	372	372	368	362	368.5		15	32	26	29	19	26.5		18	56	53	54	52	53.75		23	42	42	41	42	41.75		25	48
1	58	1	1	3	6.9	0	1	0	0.875	12	23.39	34	103.223	104.938	110.029	40.4796	41.1522	43.1486		264	343	349	341	331	341		12	24	21	27	16	22		15	56	57	55	51	54.75		19	43	45	42	43	43.25		21	45
2	15	1	1	2	10.7	0	1	0	0.25	20		29	89.817	104.79	115.879	35.2224	41.0941	45.4427		236	313	317	304	298	308		9	20	17	19	17	18.25		12	48	47	46	39	45		16	38	39	37	37	37.75		19	41
1	49	1	1	0	12.3	0	1	0	-3.25	14		33	72.908	88.849	102.497	28.5914	34.8427	40.1949		268	342	348	343	338	342.75		10	24	22	27	18	22.75		12	48	47	50	47	48		17	39	40	40	42	40.25		20	42
1	53	1	1	2	6	0	1	0	0.25	18		36	99.829	102.176	106.08	39.1486	40.069	41.6		267	372	366	361	351	362.5		9	30	24	27	18	24.75		12	58	55	55	49	54.25		17	45	44	42	43	43.5		16	46
2	35	1	1	0.5	14	1	1	0	-2.75	19		34	98.982	103.171	113.208	38.8165	40.4592	44.3953		271	345	352	344	336	344.25		12	25	25	25	17	23		16	53	51	53	52	52.25		20	40	42	40	42	41		21	42
1	54	1	1	11	13	0	1	0	0.25	17		30	88.477	99.571	119.047	34.6969	39.0475	46.6851		277	366	367	359	350	360.5		11	24	20	23	17	21		12	56	53	53	48	52.5		18	42	44	43	44	43.25		25	51
1	32	1	1	0.5	13.7	0	1	0	-1	13		33	110.135	105.02	118.595	43.1902	41.1843	46.5078		249	349	335	328	327	334.75		10	28	22	23	18	22.75		11	54	49	52	46	50.25		16	40	40	39	39	39.5		17	48
1	55	1	1	0.5	12.1	0	0.8	0.09691	-2.25	16		34	93.64	99.08	123.151	36.7216	38.8549	48.2945		272	341	351	352	339	345.75		11	24	20	26	23	23.25		12	48	49	51	40	47		17	41	41	42	41	41.25		22	39
2	58	1	1	1	6.3	0	1	0	-0.625	13		33	81.997	100.259	114.366	32.1557	39.3173	44.8494		260	344	346	334	331	338.75		10	24	19	22	17	20.5		11	54	53	52	49	52		17	43	44	41	42	42.5		20	43
2	29	1	1	0.5	5.7	0	0.4	0.39794	-1.375	10		37	87.626	95.433	113.921	34.3631	37.4247	44.6749		254	322	328	309	307	316.5		11	25	20	20	18	20.75		15	45	45	38	37	41.25		19	34	37	32	33	34		20	41
1	68	1	1	1	8.4	1	0.8	0.09691	1.625	11		33	87.402	61.163	105.354	34.2753	23.9855	41.3153		364	352	368	317	357	348.5		20	40	27	14	20	25.25		55	50	56	26	55	46.75		44	40	44	28	46	39.5		42	38
2	53	1	1	2	5.4	0	1	0	2.875	13	21.35	35	92.441	107.73	96.48	36.2514	42.2471	37.8353		254	282	291	283	271	281.75		11	17	17	18	18	17.5		16	34	31	36	29	32.5		20	31	31	31	31	31		24	34
2	23	1	1	6	8.3	0	1	0	-1.25	17		35	82.571	94.19	121.727	32.3808	36.9373	47.7361		219	305	309	302	291	301.75		8	24	20	23	17	21		10	41	40	42	37	40		15	33	35	35	33	34		14	37
1	47	1	1	0.5	7.8	1	0.8	0.09691	0	16		35	82.791	96.516	98.164	32.4671	37.8494	38.4957		238	306	319	315	291	307.75		9	19	19	20	18	19		12	37	37	41	31	36.5		16	33	34	36	32	33.75		17	40
1	41	1	1	3	7.2	1	1	0	-1.25	14		33	103.713	104.653	109.001	40.6718	41.0404	42.7455		280	363	334	342	346	346.25		15	28	24	28	18	24.5		23	68	62	64	63	64.25		25	49	47	47	49	48		27	43
1	63	1	1	1	5.7	1	1	0	2.5	15		36	108.164	104.401	101.777	42.4173	40.9416	39.9125		297	365	362	360	348	358.75		14	34	26	27	21	27		21	56	54	54	53	54.25		20	43	43	43	42	42.75		26	45
2	32	1	1	1	7.4	0	0.2	0.69897	없음	17		27	71.141	86.22	91.966	27.8984	33.8118	36.0651		253	351	350	343	336	345		9	25	22	26	19	23		11	54	50	52	46	50.5		16	39	42	39	39	39.75		21	40
2	74	1	1	1	6.4	0	0.4	0.39794	2	11		30	67.653	89.192	106.782	26.5306	34.9773	41.8753		254	342	304	296	327	317.25		10	30	16	17	22	21.25		13	49	23	24	41	34.25		17	39	26	24	37	31.5		17	41
1	43	1	1	1	5.5	0	1	0	-1.4	10		31	99.198	107.735	105.36	38.9012	42.249	41.3176		279	344	359	348	338	347.25		11	20	20	28	17	21.25		14	51	54	55	47	51.75		20	42	46	43	44	43.75		21	44
1	76	1	1	2	6.6	1	0.5	0.30103	0.25	13	24.93	31	91.739	103.786	112.577	35.9761	40.7004	44.1478		220	294	297	293	285	292.25		9	21	19	25	19	21		11	41	42	43	35	40.25		16	32	35	33	32	33		19	38
2	52	1	1	1	5.9	0	1	0	-1.25	10		32	93.697	103.977	103.885	36.7439	40.7753	40.7392		248	321	308	310	308	311.75		12	24	19	21	17	20.25		17	52	47	50	46	48.75		18	40	39	39	41	39.75		20	45
1	74	1	1	6	6.2	1	0.8	0.09691	0.25	11	22.65	31	82.687	91.807	108.63	32.4263	36.0027	42.6		253	328	318	326	314	321.5		8	18	17	19	17	17.75		9	37	32	40	28	34.25		15	35	31	35	31	33		16	44
2	61	1	1	2	6.3	0	1	0	0.875	8		32	90.152	105.713	110.801	35.3537	41.4561	43.4514		259	348	347	340	329	341		9	23	20	23	17	20.75		11	54	50	51	47	50.5		16	41	41	40	39	40.25		14	39
1	67	1	1	6	6.4	0	0.6	0.221849	0.5	15		35	95.65	102.706	117.199	37.5098	40.2769	45.9604		288	343	348	335	329	338.75		10	21	21	26	18	21.5		13	51	48	49	44	48		18	40	42	40	40	40.5		20	43
2	67	1	1	1	6.5	0	1	0	0.5	15	22.93	32	86.745	101.602	101.915	34.0176	39.8439	39.9667		266	334	335	323	315	326.75		10	22	18	21	18	19.75		12	45	42	43	38	42		18	36	37	36	36	36.25		17	40
1	28	1	1	2	7.2	1	0.9	0.0457575	-2	17		31	92.672	97.818	117.341	36.342	38.36	46.0161		287	347	347	343	337	343.5		14	22	19	27	16	21		17	57	56	56	52	55.25		22	43	45	42	44	43.5		26	47
1	66	1	1	1	6	0	0.8	0.09691	3.375	19		36	105.25	109.59	114.2	41.2745	42.9765	44.7843		299	356	375	354	350	358.75		12	21	19	27	17	21		14	51	55	56	50	53		19	38	43	41	39	40.25		21	49
1	63	1	1	1	6.2	0	1	0	0.625	10	22.53	30	90.617	98.101	109.876	35.5361	38.471	43.0886		283	347	347	340	339	343.25		9	22	20	21	17	20		12	49	43	46	45	45.75		17	38	37	38	40	38.25		22	41
1	32	1	1	1	6.1	1	1	0	-2.75	12		34	101.869	113.31	120.824	39.9486	44.4353	47.382		271	341	346	348	340	343.75		13	27	20	23	16	21.5		18	58	55	56	55	56		22	43	45	45	46	44.75		26	45
1	52	1	1	5	10.8	0	1	0	-0.625	22		34	96.202	104.644	114.388	37.7263	41.0369	44.858		243	317	322	320	313	318		9	22	20	21	18	20.25		10	39	37	36	36	37		16	31	33	32	33	32.25		17	45
1	51	1	1	1	5.8	0	1	0	-0.875	14		32	98.556	105.224	114.111	38.6494	41.2643	44.7494		252	340	345	344	324	338.25		9	22	19	24	18	20.75		11	51	51	54	42	49.5		16	38	39	41	37	38.75		18	48
1	65	2	1	3	6	1	1	0	0.5	13		33	91.349	92.457	111.778	35.8231	36.2576	43.8345		268	328	318	324	335	326.25		11	22	20	26	16	21		13	49	50	48	45	48		20	39	42	40	39	40		21	43
2	76	2	2	40	7.5	1	0.9	0.0457575	-0.75	23.95	17	32	83.219	75.248	102.781	32.6349	29.509	40.3063		236	297	288	288	288	290.25		12	18	15	22	23	19.5		13	46	39	39	33	39.25		15	33	34	34	34	33.75		27	43
2	63	1	2	11	7.1	1	0.67	0.173925	-0.875		16	30	91.479	83.511	97.654	35.8741	32.7494	38.2957		246	337	344	342	324	336.75		9	27	21	25	18	22.75		10	51	50	52	45	49.5		15	40	40	36	37	38.25		11	37
1	60	1	2	19	6.1	0	1	0	0.25		11	30	83.245	78.631	115.78	32.6451	30.8357	45.4039		277	373	373	364	358	367		11	31	21	27	18	24.25		11	63	60	61	54	59.5		17	49	49	47	47	48		23	51
1	49	2	2	10	6.5	0	1	0	-2		10	34	105.284	100.687	111.417	41.2878	39.4851	43.6929		227	312	311	304	296	305.75		9	22	19	25	19	21.25		10	48	44	44	39	43.75		17	38	37	36	35	36.5		22	39
1	63	1	2	13	10.6	0	1	0	1.75		12	33	98.88	89.657	103.816	38.7765	35.1596	40.7122		293	347	358	342	336	345.75		17	21	21	23	18	20.75		14	48	45	47	41	45.25		19	37	40	36	38	37.75		26	52
2	65	1	2	10	6	1	0.8	0.09691	0.75	23.57	13	34	98.495	86.069	110.268	38.6255	33.7525	43.2424		229	315	310	307	303	308.75		9	20	18	22	16	19		9	46	43	42	38	42.25		15	40	37	38	35	37.5		9	33
2	59	2	2	15	7.4	1	1	0	-0.5		12	35	100.712	93.741	114.53	39.4949	36.7612	44.9137		241	310	300	290	285	296.25		10	23	16	16	18	18.25		16	43	38	35	33	37.25		20	33	34	32	33	33		14	33
2	41	1	2	10	6.8	0	1	0	-0.125	22.82	15	36	106.236	96.036	102.328	41.6612	37.6612	40.1286		238	370	340	344	346	350		8	26	19	19	17	20.25		8	57	43	49	48	49.25		12	42	37	40	41	40		9	48
1	73	1	2	10	7	1	0.9	0.0457575	0.25	23.65	16	33	62.583	74.83	96.175	24.5424	29.3451	37.7157		276	353	345	353	340	347.75		13	33	23	33	19	27		20	58	55	60	59	58		22	45	43	45	44	44.25		20	47
2	69	2	2	10	5.9	1	0.9	0.0457575	-1	23.52	8	32	92.87	92.144	103.186	36.4196	36.1349	40.4651		243	346	342	336	323	336.75		7	24	21	26	18	22.25		9	53	51	49	45	49.5		13	40	41	40	37	39.5		13	41
1	59	1	2	15	7.2	0	0.6	0.221849	1.125	23.89	14	35	103.579	98.491	114.604	40.6192	38.6239	44.9427		290	371	377	369	349	366.5		14	34	27	30	19	27.5		16	62	62	58	56	59.5		20	43	48	46	43	45		22	44
2	48	1	2	15	7	1	1	0	-2	24.5	20	28	80.099	78.796	110.4	31.4114	30.9004	43.2941		241	329	317	318	313	319.25		10	24	19	22	18	20.75		8	46	38	44	38	41.5		16	35	36	34	36	35.25		16	42
1	45	1	2	12	6	1	1	0	-0.75		17	31	97.445	98.474	111.199	38.2137	38.6173	43.6075		257	321	325	335	313	323.5		11	18	18	24	17	19.25		12	43	38	47	41	42.25		17	37	37	39	38	37.75		26	54
1	62	2	2	10	8.7	1	1	0	-1.25		15	32	97.572	98.035	120.599	38.2635	38.4451	47.2937		270	343	345	340	326	338.5		10	27	25	29	19	25		12	50	49	49	46	48.5		19	41	41	38	39	39.75		21	45
1	52	1	2	11	6.4	0	1	0	-0.375	23.52	14	33	110.12	102.419	103.722	43.1843	40.1643	40.6753		290	360	365	357	349	357.75		13	30	24	28	19	25.25		21	60	61	61	56	59.5		26	43	47	47	47	46		27	46
2	57	1	2	13	6.9	1	0.8	0.09691	0.875	23.12	13	35	79.182	68.723	102.499	31.0518	26.9502	40.1957		263	317	331	310	301	314.75		11	22	21	19	16	19.5		16	48	51	45	36	45		21	38	41	36	34	37.25		18	38
2	72	2	2	15	7.6	1	0.67	0.173925	0.375		15	32	105.427	98.797	103.353	41.3439	38.7439	40.5306		260	338	340	337	323	334.5		10	22	23	27	20	23		11	48	45	45	43	45.25		15	36	37	38	37	37		16	45
1	58	1	2	11	5.9	1	0.8	0.09691	0.25	23.83	9	28	66.283	74.434	108.348	25.9933	29.1898	42.4894		252	302	311	313	300	306.5		12	18	19	24	19	20		12	37	39	42	36	38.5		20	31	32	34	34	32.75		19	43
1	57	2	2	14	7.6	1	0.8	0.09691	2		19	31	92.108	96.449	85.323	36.1208	37.8231	33.46		246	338	345	336	319	334.5		12	23	21	25	17	21.5		18	40	42	40	41	40.75		23	40	34	28	26	32		22	50
1	53	2	2	13	6.6	0	1	0	-2		16	31	88.944	84.507	109.048	34.88	33.14	42.7639		288	381	383	372	355	372.75		12	27	22	25	18	23		16	62	58	60	55	58.75		18	48	48	44	45	46.25		20	48
1	40	1	2	12	7.4	0	1	0	-0.25	24.52	15	34	109.318	94.226	109.158	42.8698	36.9514	42.8071		298	375	385	373	356	372.25		13	32	28	35	20	28.75		15	58	60	59	49	56.5		23	44	48	46	45	45.75		27	47
2	64	1	2	16	5.7	1	0.8	0.09691	-1.125		9	33	95.531	91.259	105.966	37.4631	35.7878	41.5553		264	327	335	323	315	325		12	28	24	31	17	25		12	48	52	49	43	48		22	38	38	36	39	37.75		16	38
1	81	2	2	25	9	1	0.8	0.09691	0.125		18	29	87.069	82.039	107.291	34.1447	32.1722	42.0749		269	339	332	325	325	330.25		12	26	21	25	20	23		12	51	43	45	41	45		17	41	36	35	38	37.5		25	39
2	73	2	2	23	6.7	1	1	0	1.25	22.4	13	30	103.568	91.035	109.72	40.6149	35.7	43.0275		254	318	332	328	312	322.5		13	23	21	27	17	22		13	54	55	55	51	53.75		21	40	44	41	42	41.75		19	40
2	63	2	2	10	7.9	0	0.8	0.09691	-0.75		8	34	107.935	99.862	115.06	42.3275	39.1616	45.1216		245	321	316	319	309	316.25		8	17	19	20	19	18.75		8	38	31	40	32	35.25		13	37	32	36	33	34.5		15	43
2	65	1	2	13	6.8	1	0.8	0.09691	-0.75	21.34	14	33	103.25	83.95	103.149	40.4902	32.9216	40.4506		279	327	329	294	313	315.75		14	26	21	15	18	20		26	49	46	34	41	42.5		26	35	36	30	39	35		19	35
2	51	1	2	11	6.4	0	1	0	0.375	23.41	15	34	99.579	88.663	106.799	39.0506	34.7698	41.882		259	340	332	331	327	332.5		10	27	20	23	17	21.75		12	52	44	49	47	48		19	41	40	39	42	40.5		21	46
2	46	2	2	15	7.6	0	1	0	-3.375		15	36	95.956	97.729	115.661	37.6298	38.3251	45.3573		207	322	316	315	303	314		6	22	22	21	16	20.25		7	45	43	42	41	42.75		13	39	39	37	38	38.25		9	44
2	61	1	2	20	6.8	0	1	0	0.5	23.3	14	33	102.285	95.74	106.503	40.1118	37.5451	41.7659		249	344	339	332	326	335.25		8	30	24	28	19	25.25		9	50	45	45	46	46.5		13	41	41	41	40	40.75		16	49
1	59	2	2	11	7.3	1	0.67	0.173925	-0.375		7	34	104.142	89.916	123.788	40.84	35.2612	48.5443		259	339	333	334	320	331.5		11	29	21	26	21	24.25		13	52	50	49	46	49.25		19	41	41	41	39	40.5		21	44
2	62	2	2	10	5.9	1	0.67	0.173925	-0.75		13	30	87.481	84.258	104.299	34.3063	33.0424	40.9016		290	328	332	321	321	325.5		13	24	22	29	18	23.25		15	48	51	46	46	47.75		20	39	41	38	39	39.25		29	45
1	57	1	2	14	7.2	1	1	0	-0.875		12	30	95.295	97.244	101.552	37.3706	38.1349	39.8243		286	368	370	352	348	359.5		11	28	25	26	20	24.75		17	60	57	58	54	57.25		21	44	45	44	44	44.25		23	45
1	82	2	2	18	6.8	1	0.8	0.09691	-0.75	23.67	9	30	77.279	78.239	105.035	30.3055	30.682	41.1902		275	349	350	340	329	342		15	26	25	28	18	24.25		14	52	50	50	43	48.75		22	40	40	40	41	40.25		25	52
1	57	2	2	20	7.3	0	0.67	0.173925	-0.5		10	31	82.843	86.215	102.759	32.4875	33.8098	40.2976		276	346	353	348	340	346.75		11	27	21	23	22	23.25		17	54	54	54	47	52.25		18	44	46	43	42	43.75		22	41
1	63	1	2	12	5.9	1	0.9	0.0457575	-0.875		11	31	79.172	83.784	117.045	31.0478	32.8565	45.9		285	347	348	348	337	345		15	27	26	31	17	25.25		19	56	53	55	51	53.75		26	42	45	45	42	43.5		24	43
1	50	2	2	15	6.3	0	1	0	0.5	23.05	10	37	106.312	101.552	107.946	41.691	39.8243	42.3318		287	341	364	363	343	352.75		13	18	22	28	18	21.5		13	41	52	53	39	46.25		18	39	46	44	41	42.5		21	50
1	66	2	2	12	9.5	1	0.8	0.09691	2	23.47	8	29	74.59	79.612	112.954	29.251	31.2204	44.2957		267	328	335	323	312	324.5		12	22	21	23	17	20.75		15	49	51	47	43	47.5		18	36	42	39	38	38.75		20	44
1	73	2	2	31	7	1	1	0	0.125		9	33	98.424	94.725	103.867	38.5976	37.1471	40.7322		271	368	369	308	326	342.75		11	27	22	18	17	21		12	62	60	22	40	46		17	45	46	26	35	38		21	47
1	75	1	2	21	6.4	1	1	0	-0.375		10	31	80.572	75.492	117.141	31.5969	29.6047	45.9376		306	341	361	352	330	346		14	33	28	31	21	28.25		22	52	55	54	45	51.5		27	38	44	42	41	41.25		31	34
2	58	2	2	11	9.2	1	0.8	0.09691	0.375		16	33	100.831	102.393	108.536	39.5416	40.1541	42.5631		280	354	360	350	342	351.5		12	30	26	29	19	26		14	54	56	55	54	54.75		19	43	46	43	43	43.75		19	43
1	67	1	2	24	7.1	1	0.67	0.173925	0	25.17	10	30	86.892	79.559	102.182	34.0753	31.1996	40.0714		267	350	353	347	334	346		16	26	26	30	19	25.25		17	52	51	54	48	51.25		18	40	44	41	40	41.25		19	39
2	23	2	2	10	8.6	0	1	0	-4.75		19	31	66.481	80.771	101.13	26.071	31.6749	39.6588		261	321	318	318	313	317.5		10	20	16	19	15	17.5		12	48	43	51	45	46.75		17	39	38	39	40	39		19	40
2	78	2	2	10	6.4	1	0.9	0.0457575	-1.75		12	32	112.553	83.412	113.453	44.1384	32.7106	44.4914		249	320	324	322	306	318		9	24	21	26	17	22		12	49	46	48	42	46.25		18	38	39	37	39	38.25		18	43
2	58	1	2	15	6.6	0	0.9	0.0457575	1		17	34	100.102	92.033	110.499	39.2557	36.0914	43.3329		277	352	357	343	337	347.25		11	29	24	23	17	23.25		14	54	54	50	47	51.25		21	42	41	41	40	41		20	49
2	60	1	2	13	6.4	0	1	0	-0.25		11	33	104.511	100.155	115.813	40.9847	39.2765	45.4169		235	313	310	313	304	310		7	20	16	20	17	18.25		7	44	37	44	37	40.5		15	36	36	35	34	35.25		10	33
1	59	1	2	13	6.5	0	0.9	0.0457575	-0.5		16	30	92.129	90.22	108.874	36.129	35.3804	42.6957		280	359	362	352	343	354		13	29	24	30	18	25.25		15	54	54	52	48	52		19	40	41	41	43	41.25		20	48
1	74	2	2	20	6.3	1	0.6	0.221849	2	22.64	18	28	49.866	71.368	91.742	19.5553	27.9875	35.9773		221	310	325	317	306	314.5		11	22	20	20	16	19.5		11	47	48	47	41	45.75		18	38	41	38	37	38.5		10	33
1	61	1	2	15	6.8	0	1	0	0.625	23.25	13	32	103.18	104.794	106.589	40.4627	41.0957	41.7996		291	353	359	356	340	352		14	31	26	31	18	26.5		14	53	52	51	48	51		17	42	44	43	44	43.25		27	41
2	51	1	2	10	9.7	1	0.6	0.221849	-3.5	23.38	15	33	92.311	93.16	117.558	36.2004	36.5333	46.1012		259	344	343	337	325	337.25		10	24	19	23	17	20.75		11	50	49	47	42	47		18	41	43	40	39	40.75		23	42
1	60	2	2	25	6.1	1	1	0	0.875		10	33	71.862	96.575	106.165	28.1812	37.8725	41.6333		262	317	319	310	307	313.25		13	22	22	22	18	21		14	43	43	41	41	42		18	34	37	36	37	36		24	42
2	61	1	2	11	6	1	0.8	0.09691	2.5	22.09	9	32	82.23	83.191	113.686	32.2471	32.6239	44.5827		225	322	322	318	309	317.75		7	22	18	21	16	19.25		7	49	48	46	42	46.25		15	38	39	37	36	37.5		14	38
1	62	2	2	20	7.3	0	0.8	0.09691	0.25	23.91	13	34	103.902	97.35	116.905	40.7459	38.1765	45.8451		284	342	356	344	332	343.5		12	25	24	26	19	23.5		14	49	48	51	45	48.25		19	36	41	37	37	37.75		23	46
2	67	1	2	11	6.2	1	0.9	0.0457575	0	24.12	16	34	107.827	99.493	98.768	42.2851	39.0169	38.7325		234	336	338	331	318	330.75		10	30	25	32	20	26.75		11	56	55	54	49	53.5		17	44	46	43	44	44.25		20	48
1	58	2	2	14	6.8	1	1	0	0.5		15	32	87.069	90.638	110.414	34.1447	35.5443	43.2996		246	331	329	324	318	325.5		11	26	22	23	18	22.25		12	54	45	48	47	48.5		19	40	36	41	42	39.75		18	42
2	70	2	2	13	6.9	1	0.9	0.0457575	1.25		16	33	78.714	88.64	111.174	30.8682	34.7608	43.5976		252	325	333	319	305	320.5		8	19	20	21	17	19.25		11	46	48	47	39	45		14	38	38	37	35	37		13	32
[truncated: 6 more columns]
